# Supplementary material for: Analysis of Teg41 and PSMα promoter activity using a divergent fluorescent reporter plasmid
Source: mSphere. 2025 Oct 31;10(11):e00432-25. doi: 10.1128/msphere.00432-25 (PMC12645910; doi:10.1128/msphere.00432-25)
Supplement: Table S1 — Publicly available RNAseq data sets used in this study. [file msphere.00432-25-s0006.xlsx]

## Sheet: Sheet1
Table S1. Publicly available RNAseq data sets used in this study
Run	Library names
SRR11186916	MW2XV reference strain carrying the empty plasmid for phosphomimetic RR expression
SRR11186915	MW2XV carrying the plasmid expressing the phosphomimetic RR WalR*
SRR11186914	MW2XV carrying the plasmid expressing the phosphomimetic RR AirR*
SRR11186913	MW2XV carrying the plasmid expressing the phosphomimetic RR VraR*
SRR11186912	MW2XV carrying the plasmid expressing the phosphomimetic RR AgrA*
SRR11186911	MW2XV carrying the plasmid expressing the phosphomimetic RR KdpE*
SRR11186910	MW2XV carrying the plasmid expressing the phosphomimetic RR HssR*
SRR11186909	MW2XV carrying the plasmid expressing the phosphomimetic RR NreC*
SRR11186908	MW2XV carrying the plasmid expressing the phosphomimetic RR BraR*
SRR11186907	MW2XV reference strain carrying the empty plasmid for full TCS expression
SRR11186906	MW2XV carrying the plasmid expressing the full SaeRS TCS
SRR11186905	MW2XV carrying the plasmid expressing the full NreCB TCS
SRR11186904	MW2XV carrying the plasmid expressing the phosphomimetic RR HptR*
SRR11186903	MW2XV carrying the plasmid expressing the full BraRS TCS
SRR11186902	MW2XV reference strain carrying the empty plasmid for phosphomimetic RR expression
SRR11186901	MW2XV carrying the plasmid expressing the phosphomimetic RR WalR*
SRR11186900	MW2XV carrying the plasmid expressing the phosphomimetic RR HptR*
SRR11186899	MW2XV carrying the plasmid expressing the phosphomimetic RR LytR*
SRR11186898	MW2XV carrying the plasmid expressing the phosphomimetic RR GraR*
SRR11186897	MW2XV carrying the plasmid expressing the phosphomimetic RR SaeR*
SRR11186896	MW2XV carrying the plasmid expressing the phosphomimetic RR TCS7*
SRR11186895	MW2XV carrying the plasmid expressing the phosphomimetic RR ArlR*
SRR11186894	MW2XV carrying the plasmid expressing the phosphomimetic RR SrrA*
SRR11186893	MW2XV carrying the plasmid expressing the phosphomimetic RR LytR*
SRR11186892	MW2XV carrying the plasmid expressing the phosphomimetic RR PhoP*
SRR11186891	MW2XV carrying the plasmid expressing the phosphomimetic RR AirR*
SRR11186890	MW2XV carrying the plasmid expressing the phosphomimetic RR VraR*
SRR11186889	MW2XV carrying the plasmid expressing the phosphomimetic RR AgrA*
SRR11186888	MW2XV carrying the plasmid expressing the phosphomimetic RR KdpE*
SRR11186887	MW2XV carrying the plasmid expressing the phosphomimetic RR HssR*
SRR11186886	MW2XV carrying the plasmid expressing the phosphomimetic RR NreC*
SRR11186885	MW2XV carrying the plasmid expressing the phosphomimetic RR BraR*
SRR11186884	MW2XV reference strain carrying the empty plasmid for full TCS expression
SRR11186883	MW2XV carrying the plasmid expressing the full SaeRS TCS
SRR11186882	MW2XV carrying the plasmid expressing the phosphomimetic RR GraR*
SRR11186881	MW2XV carrying the plasmid expressing the full NreCB TCS
SRR11186880	MW2XV carrying the plasmid expressing the full BraRS TCS
SRR11186879	MW2XV reference strain carrying the empty plasmid for phosphomimetic RR expression
SRR11186878	MW2XV carrying the plasmid expressing the phosphomimetic RR WalR*
SRR11186877	MW2XV carrying the plasmid expressing the phosphomimetic RR HptR*
SRR11186876	MW2XV carrying the plasmid expressing the phosphomimetic RR LytR*
SRR11186875	MW2XV carrying the plasmid expressing the phosphomimetic RR GraR*
SRR11186874	MW2XV carrying the plasmid expressing the phosphomimetic RR SaeR*
SRR11186873	MW2XV carrying the plasmid expressing the phosphomimetic RR TCS7*
SRR11186872	MW2XV carrying the plasmid expressing the phosphomimetic RR ArlR*
SRR11186871	MW2XV carrying the plasmid expressing the phosphomimetic RR SaeR*
SRR11186870	MW2XV carrying the plasmid expressing the phosphomimetic RR SrrA*
SRR11186869	MW2XV carrying the plasmid expressing the phosphomimetic RR PhoP*
SRR11186868	MW2XV carrying the plasmid expressing the phosphomimetic RR AirR*
SRR11186867	MW2XV carrying the plasmid expressing the phosphomimetic RR VraR*
SRR11186866	MW2XV carrying the plasmid expressing the phosphomimetic RR AgrA*
SRR11186865	MW2XV carrying the plasmid expressing the phosphomimetic RR KdpE*
SRR11186864	MW2XV carrying the plasmid expressing the phosphomimetic RR HssR*
SRR11186863	MW2XV carrying the plasmid expressing the phosphomimetic RR NreC*
SRR11186862	MW2XV carrying the plasmid expressing the phosphomimetic RR BraR*
SRR11186861	MW2XV reference strain carrying the empty plasmid for full TCS expression
SRR11186860	MW2XV carrying the plasmid expressing the phosphomimetic RR TCS7*
SRR11186859	MW2XV carrying the plasmid expressing the full SaeRS TCS
SRR11186858	MW2XV carrying the plasmid expressing the full NreCB TCS
SRR11186857	MW2XV carrying the plasmid expressing the full BraRS TCS
SRR11186856	MW2XV carrying the plasmid expressing the phosphomimetic RR ArlR*
SRR11186855	MW2XV carrying the plasmid expressing the phosphomimetic RR SrrA*
SRR11186854	MW2XV carrying the plasmid expressing the phosphomimetic RR PhoP*
SRR5628220	CP-treated [WT_CP_3]; Staphylococcus aureus; RNA-Seq
SRR5628221	CP-treated [WT_CP_2]; Staphylococcus aureus; RNA-Seq
SRR5628222	CP-treated [WT_CP_1]; Staphylococcus aureus; RNA-Seq
SRR5628223	WT unstressed (CP control) [WT_untreated_3]; Staphylococcus aureus; RNA-Seq
SRR5628224	WT unstressed (CP control) [WT_untreated_2]; Staphylococcus aureus; RNA-Seq
SRR5628225	WT unstressed (CP control) [WT_untreated_1]; Staphylococcus aureus; RNA-Seq
SRR8363871	Staphylococcus aureus subsp. aureus str. Newman + Mn A
SRR8363872	Staphylococcus aureus subsp. aureus str. Newman + Mn B
SRR8363873	Staphylococcus aureus subsp. aureus str. Newman + Mn C
SRR8363874	Staphylococcus aureus subsp. aureus str. Newman WT
SRR8363875	Staphylococcus aureus subsp. aureus str. Newman WT
SRR8363876	Staphylococcus aureus subsp. aureus str. Newman WT
SRR15886843	WT_wo_Fe_5; Staphylococcus aureus subsp. aureus USA300; RNA-Seq
SRR15886844	WT_wo_Fe_3; Staphylococcus aureus subsp. aureus USA300; RNA-Seq
SRR15886845	WT_wo_Fe_1; Staphylococcus aureus subsp. aureus USA300; RNA-Seq
SRR15886846	WT_Fe_5; Staphylococcus aureus subsp. aureus USA300; RNA-Seq
SRR15886847	WT_Fe_4; Staphylococcus aureus subsp. aureus USA300; RNA-Seq
SRR15886848	WT_Fe_2; Staphylococcus aureus subsp. aureus USA300; RNA-Seq
SRR15886849	WT_Fe_1; Staphylococcus aureus subsp. aureus USA300; RNA-Seq
SRR26050803	SA1088_h2o2_2
SRR26050804	SA1088_h2o2_1
SRR26050805	SA1088_ctrl_3
SRR26050806	SA1088_ctrl_2
SRR26050807	SA1088_ctrl_1
SRR26050811	SA1088_h2o2_3
ERR11938964	9_S24_LB_HOSCN_3_p
ERR11938965	9_S24_LB_HOSCN_3_p
ERR11938966	9_S24_LB_HOSCN_3_p
ERR11938967	9_S24_LB_HOSCN_3_p
ERR11938953	12_S27_LB_co3_p
ERR11938954	12_S27_LB_co3_p
ERR11938955	12_S27_LB_co3_p
ERR11938952	12_S27_LB_co3_p
ERR11938957	7_S22_LB_HOSCN_1_p
ERR11938958	7_S22_LB_HOSCN_1_p
ERR11938956	7_S22_LB_HOSCN_1_p
ERR11938959	7_S22_LB_HOSCN_1_p
ERR11938948	11_S26_LB_co2_p
ERR11938950	11_S26_LB_co2_p
ERR11938951	11_S26_LB_co2_p
ERR11938949	11_S26_LB_co2_p
ERR11938946	10_S25_LB_co1_p
ERR11938944	10_S25_LB_co1_p
ERR11938947	10_S25_LB_co1_p
ERR11938945	10_S25_LB_co1_p
ERR11938963	8_S23_LB_HOSCN_2_p
ERR11938962	8_S23_LB_HOSCN_2_p
ERR11938960	8_S23_LB_HOSCN_2_p
ERR11938961	8_S23_LB_HOSCN_2_p
SRR14057225	RNAseq of S aureus exposed to human Urine
SRR14061515	RNA Seq of S aureus exposed to human urine Replicate 2
SRR14069283	S aureus Urine exposed Replicate 1
SRR14069797	TSB exposed S aureus controls replicate 3
SRR14072892	TSB Control Replicate 2
SRR14078369	RNA Seq of S aureus control Replicate 1
ERR5443885	S. aureus WT for hydrogen peroxide exposure
ERR5443886	S. aureus WT for hydrogen peroxide exposure
ERR5443887	S. aureus WT for hydrogen peroxide exposure
ERR5443888	S. aureus + h2o2 for hydrogen peroxide exposure
ERR5443889	S. aureus + h2o2 for hydrogen peroxide exposure
ERR5443890	S. aureus + h2o2 for hydrogen peroxide exposure
